# Supplementary material for: Risk assessment for COVID-19 transmission at household level in sub-Saharan Africa: evidence from DHS
Source: Genus. 2021 Sep 25;77(1):24. doi: 10.1186/s41118-021-00130-w (PMC8475382; doi:10.1186/s41118-021-00130-w)
Supplement: Supplementary file 1 — Additional file 1. Updated Covid-19 cases, number of fatalities and Case fatality rates of 16 countries in SSA. [file 41118_2021_130_MOESM1_ESM.xlsx]

## Sheet: Sheet1
Updated Covid-19 cases, number of fatalities and Case fatality rates of 16 countries in SSA
Countries	Date	No of cases of Covid	No of Fatalities	Case fatality rates (CFR)
Nigeria	7/20/21	169678	2128	0.0125
Senegal	7/20/21	52671	1227	0.0233
Guinea	7/20/21	24711	190	0.0077
Benin	7/20/21	8244	107	0.013
Mali	7/20/21	14514	530	0.0365
Tanzania	7/20/21	509	21	0.0413
Rwanda	7/20/21	58235	666	0.0114
Burundi	7/20/21	5942	8	0.0013
Ethiopia	7/20/21	277780	4357	0.0157
Uganda	7/20/21	90656	2392	0.0264
South Africa	7/20/21	2302304	67080	0.0291
Zimbabwe	7/20/21	85732	2697	0.0315
Malawi	7/20/21	43817	1352	0.0309
Zambia	7/20/21	186279	3113	0.0167
Angola	7/20/21	40906	969	0.0237
Chad	7/20/21	4964	174	0.0351
SOURCE: World Health Organization
